# Supplementary material for: Estimation of ancestry from cranial measurements based on MDCT data acquired in a Japanese and Western Australian population
Source: Int J Legal Med. 2024 Jan 22;138(3):1193–203. doi: 10.1007/s00414-024-03159-6 (PMC11003893; doi:10.1007/s00414-024-03159-6)
Supplement: Supplementary file 1 — ESM 1 [file 414_2024_3159_MOESM1_ESM.xlsx]

## Sheet: Sheet1
Online Resource 1. Results of the post-hoc Mann-Whitney U test comparing the measurements of each two groups with Bonferroni correction.
Compared groups	MCL	BNL	FRB	ZYB	FML	FMB	LMH	RMH	NH	NB	LOH	ROH	LOB	ROB	MXB	MAB	BOB	BAE
JPF and JPM	<0.001*	<0.001*	0.002*	<0.001*	<0.001*	<0.001*	<0.001*	<0.001*	<0.001*	<0.001*	<0.001*	0.061	<0.001*	<0.001*	<0.001*	<0.001*	<0.001*	<0.001*
JPF and WAF	<0.001*	0.104	<0.001*	<0.001*	<0.001*	<0.001*	0.045	0.667	<0.001*	<0.001*	0.053	0.046	<0.001*	<0.001*	<0.001*	<0.001*	<0.001*	<0.001*
JPF and WAM	<0.001*	<0.001*	<0.001*	0.482	<0.001*	<0.001*	<0.001*	<0.001*	0.023	<0.001*	<0.001*	0.022	<0.001*	<0.001*	<0.001*	0.145	<0.001*	0.143
JPM and WAF	<0.001*	<0.001*	<0.001*	<0.001*	0.73	0.018	<0.001*	<0.001*	<0.001*	<0.001*	<0.001*	<0.001*	0.001*	0.001*	<0.001*	<0.001*	<0.001*	<0.001*
JPM and WAM	<0.001*	0.122	<0.001*	<0.001*	<0.001*	<0.001*	0.015	0.007*	<0.001*	<0.001*	0.501	0.485	0.79	0.978	<0.001*	<0.001*	0.001*	<0.001*
WAF and WAM	<0.001*	<0.001*	0.22	<0.001*	<0.001*	0.018	<0.001*	<0.001*	<0.001*	0.001*	<0.001*	<0.001*	0.003*	0.006*	<0.001*	<0.001*	<0.001*	<0.001*
* Significant
