# Supplementary material for: Estimation of ancestry from cranial measurements based on MDCT data acquired in a Japanese and Western Australian population
Source: Int J Legal Med. 2024 Jan 22;138(3):1193–203. doi: 10.1007/s00414-024-03159-6 (PMC11003893; doi:10.1007/s00414-024-03159-6)
Supplement: Supplementary file 2 — ESM 2 [file 414_2024_3159_MOESM2_ESM.xlsx]

## Sheet: Sheet1
Online Resource 2. Random forest feature importance (mean decrease Gini) in each model for the response variable.
Variable	Mean decrease Gini
	2-way unisex model			4-way sex and ancestry model			2-way female model			2-way male model
MCL	24.24			46.26			9.87			8.38
BNL	6.24			26.25			1.37			1.8
FRB	14.02			11.91			7.43			4.56
ZYB	29.41			61.56			20.58			26.13
FML	9.38			9.81			2.82			3.47
FMB	15.2			13.27			6.55			5.5
LMH	4.37			13.88			1.61			2.32
RMH	4.31			13.03			1.01			2.95
NH	5.98			10.85			2.59			4.83
NB	16.83			13.46			5.17			8.77
LOH	3.57			5.98			1.14			2.33
ROH	3.59			6.38			1.06			2.97
LOB	7.04			7.19			2.41			2.74
ROB	7.8			9.49			3.21			2.99
MXB	46.24			41.93			33.92			12.05
MAB	7.81			11.68			1.78			6.08
BOB	4.29			11.8			1.73			2.14
BAE	16.63			25.69			6.77			15.39
